# Supplementary material for: Swinepox Virus Strains Isolated from Domestic Pigs and Wild Boar in Germany Display Altered Coding Capacity in the Terminal Genome Region Encoding for Species-Specific Genes
Source: Viruses. 2021 Oct 9;13(10):2038. doi: 10.3390/v13102038 (PMC8538704; doi:10.3390/v13102038)
Supplement: Supplementary file 1 [file viruses-13-02038-s001.zip]

Archive with 1 entries (1 files):
- viruses-1374416-supplementary.pdf
